# Supplementary material for: Intestinal ELF4 Deletion Exacerbates Alcoholic Liver Disease by Disrupting Gut Homeostasis
Source: Int J Mol Sci. 2022 Apr 27;23(9):4825. doi: 10.3390/ijms23094825 (PMC9102452; doi:10.3390/ijms23094825)
Supplement: Supplementary file 1 [file ijms-23-04825-s001.zip]

Archive with 1 entries (1 files):
- ijms-1663251-supplementary.pdf
